# Supplementary material for: Modelling the consequences of a reduction in alcohol consumption among patients with alcohol dependence based on real-life observational data
Source: BMC Public Health. 2015 Dec 21;15:1271. doi: 10.1186/s12889-015-2606-4 (PMC4687312; doi:10.1186/s12889-015-2606-4)
Supplement: Additional file 1: Table S1a. — Deterministic sensitivity analysis (risk parameters) - Confidence intervals of number of events per 100,000 patient-years by HDD category. Table S1b. Deterministic sensitivity analysis (risk parameters) - Confidence intervals of number of events per 100,000 patient-years by TAC category. (ZIP 30 kb) [file 12889_2015_2606_MOESM1_ESM.zip]

Archive with 2 entries (2 files):
- 3473002815863971_add4.docx
- 3473002815863971_add5.docx
